# Supplementary material for: Two new species of the genus Timia and a redescription of Timia mongolica (Diptera, Ulidiidae)
Source: Zookeys. 2016 Sep 7;(615):119–41. doi: 10.3897/zookeys.615.9311 (PMC5027781; doi:10.3897/zookeys.615.9311)
Supplement: XML Treatment for Timia [file zookeys.615.9311-treatment1.xml]

<!DOCTYPE tp:taxon-treatment
  PUBLIC "-//TaxonX//DTD Taxonomic Treatment Publishing DTD v0 20100105//EN" "tax-treatment-NSO.dtd">
<tp:taxon-treatment xmlns:tp="http://www.plazi.org/taxpub"><tp:treatment-meta><kwd-group><label>Taxon classification</label><kwd><named-content content-type="kingdom">Animalia</named-content></kwd><kwd><named-content content-type="order">Diptera</named-content></kwd><kwd><named-content content-type="family">Ulidiidae</named-content></kwd></kwd-group><mixed-citation publication-type="journal"><person-group><name><surname>Galinskaya</surname><given-names>Tatiana V.</given-names></name></person-group><article-title>Two new species of the genus <italic><tp:taxon-name><tp:taxon-name-part taxon-name-part-type="genus">Timia</tp:taxon-name-part></tp:taxon-name></italic> and a redescription of <italic><tp:taxon-name><tp:taxon-name-part taxon-name-part-type="genus">Timia</tp:taxon-name-part> <tp:taxon-name-part taxon-name-part-type="species">mongolica</tp:taxon-name-part></tp:taxon-name></italic> (<tp:taxon-name><tp:taxon-name-part taxon-name-part-type="order">Diptera</tp:taxon-name-part></tp:taxon-name>, <tp:taxon-name><tp:taxon-name-part taxon-name-part-type="family">Ulidiidae</tp:taxon-name-part></tp:taxon-name>)</article-title><source>Zookeys</source><day>7</day><month>9</month><year>2016</year><volume>2016</volume><issue>615</issue><fpage>119</fpage><lpage>141</lpage><pub-id pub-id-type="doi">10.3897/zookeys.615.9311</pub-id></mixed-citation></tp:treatment-meta><tp:nomenclature><tp:taxon-name>
            <tp:taxon-name-part taxon-name-part-type="genus">Timia</tp:taxon-name-part>
          </tp:taxon-name><tp:taxon-authority>Wiedemann 1824</tp:taxon-authority></tp:nomenclature><tp:treatment-sec sec-type="type species" id="SECID0E2HAC"><title>Type species.</title><p>
            <italic><tp:taxon-name><tp:taxon-name-part taxon-name-part-type="genus">Timia</tp:taxon-name-part> <tp:taxon-name-part taxon-name-part-type="species">erythrocephala</tp:taxon-name-part></tp:taxon-name></italic> Pallas in Wiedemann, 1824 (by monotypy).</p></tp:treatment-sec><tp:treatment-sec sec-type="diagnosis" id="SECID0ELIAC"><title>Diagnosis.</title><p>Yellow or black flies. Frons usually with dents and bumps, shiny or almost shiny, sometimes with white microtrichose areas. Antennal grooves deep, oval, well-separated by wide facial carina. Thorax and abdomen shining or shagreened, sometimes almost matt, sometimes with green metallic shine, often with microtrichose areas. Wing hyaline, in some species with dark cells bc, c, sc and apical spot. Male genitalia: epandrium subovoid; surstylus hook-like, sometimes with marked postero-dorsal lobe; cerci clearly bilobed; phallus long, coiled and partially flattened divided into two parts, with a pair of sclerotized taeniae ending approximately at its mid-length and another pair of taeniae beginning at phallus middle almost reaching phallus apex; <!--PageBreak-->phallus apical half bearing long membranous appendix (“caecum”); distiphallus apex bowed and bearing numerous spurs, and “glans” formed by hooks or lobes surrounding gonopore. Surstylus hook-like, sometimes with marked postero-dorsal lobe. Cerci clearly bilobed. Female terminalia: aculeus moderately long and wide, with short oval cercal unit; three spherical spermathecae with smooth or micropapillose surface. Separation of <italic><tp:taxon-name><tp:taxon-name-part taxon-name-part-type="genus">Timia</tp:taxon-name-part></tp:taxon-name></italic> and <italic><tp:taxon-name><tp:taxon-name-part taxon-name-part-type="genus">Ulidia</tp:taxon-name-part></tp:taxon-name></italic> Meigen, 1826 is difficult. The characters used so far are mainly as follow: frons smooth (in <italic><tp:taxon-name><tp:taxon-name-part taxon-name-part-type="genus">Timia</tp:taxon-name-part></tp:taxon-name></italic>) or dimpled (in <italic><tp:taxon-name><tp:taxon-name-part taxon-name-part-type="genus">Ulidia</tp:taxon-name-part></tp:taxon-name></italic>) (with some exceptions), head and thorax microtrichose (in <italic><tp:taxon-name><tp:taxon-name-part taxon-name-part-type="genus">Timia</tp:taxon-name-part></tp:taxon-name></italic>) or bare (in <italic><tp:taxon-name><tp:taxon-name-part taxon-name-part-type="genus">Ulidia</tp:taxon-name-part></tp:taxon-name></italic>, but some species assigned to <italic><tp:taxon-name><tp:taxon-name-part taxon-name-part-type="genus">Timia</tp:taxon-name-part></tp:taxon-name></italic> have shiny head and thorax, and <italic><tp:taxon-name><tp:taxon-name-part taxon-name-part-type="genus">Ulidia</tp:taxon-name-part> <tp:taxon-name-part taxon-name-part-type="species">metope</tp:taxon-name-part></tp:taxon-name></italic> Kameneva, 2010 has frons widely microtrichose) (<xref ref-type="bibr" rid="B2">Chen and Kameneva 2009</xref>; <xref ref-type="bibr" rid="B10">Kameneva 2010</xref>). In addition, species of the genus <italic><tp:taxon-name><tp:taxon-name-part taxon-name-part-type="genus">Ulidia</tp:taxon-name-part></tp:taxon-name></italic> always have entirely black bodies without yellow parts of thorax and abdomen.</p></tp:treatment-sec><tp:treatment-sec sec-type="remarks" id="SECID0E4KAC"><title>Remarks.</title><p>Adult <italic><tp:taxon-name><tp:taxon-name-part taxon-name-part-type="genus">Timia</tp:taxon-name-part></tp:taxon-name></italic>, as well as many other ulidiids, are attracted to various organic residues (decaying plant tissue, animal corpses, excrements). In arid habitats, the surface of organic residues is quickly covered with a dried crust, under which semi-liquid substrate is preserved for a relatively long time. The proboscis of <italic><tp:taxon-name><tp:taxon-name-part taxon-name-part-type="genus">Timia</tp:taxon-name-part></tp:taxon-name></italic> has longitudinal rows of pointed outgrowths located on the labellum; flies make a hole in a crust with these appendages and then penetrate with long tubular appendage of the proboscis into it, absorbing semi-liquid substrate (<xref ref-type="bibr" rid="B13">Zaitzev 1982</xref>).</p></tp:treatment-sec><ref-list><ref id="B2"><mixed-citation xmlns:xlink="http://www.w3.org/1999/xlink" xlink:type="simple">
          <person-group><name name-style="western"><surname>Chen</surname><given-names>X-L</given-names></name><name name-style="western"><surname>Kameneva</surname><given-names>EP</given-names></name></person-group> (<year>2009</year>) <article-title>A review of <italic><tp:taxon-name><tp:taxon-name-part taxon-name-part-type="genus">Ulidia</tp:taxon-name-part></tp:taxon-name></italic> Meigen (<tp:taxon-name><tp:taxon-name-part taxon-name-part-type="order">Diptera</tp:taxon-name-part></tp:taxon-name>: <tp:taxon-name><tp:taxon-name-part taxon-name-part-type="family">Ulidiidae</tp:taxon-name-part></tp:taxon-name>) from China.</article-title> <source>Zootaxa</source> <volume>2175</volume>: <fpage>42</fpage>–<lpage>50</lpage>.</mixed-citation></ref><ref id="B10"><mixed-citation xmlns:xlink="http://www.w3.org/1999/xlink" xlink:type="simple">
          <person-group><name name-style="western"><surname>Kameneva</surname><given-names>EP</given-names></name></person-group> (<year>2010</year>) <source><italic><tp:taxon-name><tp:taxon-name-part taxon-name-part-type="genus">Timia</tp:taxon-name-part> <tp:taxon-name-part taxon-name-part-type="species">berlandi</tp:taxon-name-part></tp:taxon-name></italic> Sinai. Site on the taxonomy of the Picture-Winged Flies (<tp:taxon-name><tp:taxon-name-part taxon-name-part-type="order">Diptera</tp:taxon-name-part></tp:taxon-name>: <tp:taxon-name><tp:taxon-name-part taxon-name-part-type="family">Ulidiidae</tp:taxon-name-part></tp:taxon-name>), worldwide</source>. <ext-link xlink:type="simple" ext-link-type="uri" xlink:href="https://sites.google.com/site/seioptera/pictures-references/my-pictures/temia-berlandi-sinai">https://sites.google.com/site/seioptera/pictures-references/my-pictures/temia-berlandi-sinai</ext-link></mixed-citation></ref><ref id="B13"><mixed-citation xmlns:xlink="http://www.w3.org/1999/xlink" xlink:type="simple">
          <person-group><name name-style="western"><surname>Zaitzev</surname><given-names>VF</given-names></name></person-group> (<year>1982</year>) <article-title>Flies of the family <tp:taxon-name><tp:taxon-name-part taxon-name-part-type="family">Ulidiidae</tp:taxon-name-part></tp:taxon-name> (<tp:taxon-name><tp:taxon-name-part taxon-name-part-type="order">Diptera</tp:taxon-name-part></tp:taxon-name>) in the fauna of Mongolia.</article-title> In: <person-group><name name-style="western"><surname>Kerzhner</surname><given-names>IM</given-names></name></person-group> (<role>Ed.</role>) <source>Insects of Mongolia</source>, <volume>8</volume>. <publisher-name>Nauka</publisher-name>, <publisher-loc>Leningrad</publisher-loc>, <fpage>422</fpage>–<lpage>453</lpage>. <comment>[In Russian]</comment></mixed-citation></ref></ref-list></tp:taxon-treatment>
