# Supplementary material for: Two new species of the genus Timia and a redescription of Timia mongolica (Diptera, Ulidiidae)
Source: Zookeys. 2016 Sep 7;(615):119–41. doi: 10.3897/zookeys.615.9311 (PMC5027781; doi:10.3897/zookeys.615.9311)
Supplement: XML Treatment for Timia lazebnayae [file zookeys.615.9311-treatment2.xml]

<!DOCTYPE tp:taxon-treatment
  PUBLIC "-//TaxonX//DTD Taxonomic Treatment Publishing DTD v0 20100105//EN" "tax-treatment-NSO.dtd">
<tp:taxon-treatment xmlns:tp="http://www.plazi.org/taxpub"><tp:treatment-meta><kwd-group><label>Taxon classification</label><kwd><named-content content-type="kingdom">Animalia</named-content></kwd><kwd><named-content content-type="order">Diptera</named-content></kwd><kwd><named-content content-type="family">Ulidiidae</named-content></kwd></kwd-group><mixed-citation publication-type="journal"><person-group><name><surname>Galinskaya</surname><given-names>Tatiana V.</given-names></name></person-group><article-title>Two new species of the genus <italic><tp:taxon-name><tp:taxon-name-part taxon-name-part-type="genus">Timia</tp:taxon-name-part></tp:taxon-name></italic> and a redescription of <italic><tp:taxon-name><tp:taxon-name-part taxon-name-part-type="genus">Timia</tp:taxon-name-part> <tp:taxon-name-part taxon-name-part-type="species">mongolica</tp:taxon-name-part></tp:taxon-name></italic> (<tp:taxon-name><tp:taxon-name-part taxon-name-part-type="order">Diptera</tp:taxon-name-part></tp:taxon-name>, <tp:taxon-name><tp:taxon-name-part taxon-name-part-type="family">Ulidiidae</tp:taxon-name-part></tp:taxon-name>)</article-title><source>Zookeys</source><day>7</day><month>9</month><year>2016</year><volume>2016</volume><issue>615</issue><fpage>119</fpage><lpage>141</lpage><pub-id pub-id-type="doi">10.3897/zookeys.615.9311</pub-id></mixed-citation></tp:treatment-meta><tp:nomenclature><tp:taxon-name>
            <tp:taxon-name-part taxon-name-part-type="genus">Timia</tp:taxon-name-part>
            <tp:taxon-name-part taxon-name-part-type="species">lazebnayae</tp:taxon-name-part>
            <object-id xmlns:xlink="http://www.w3.org/1999/xlink" content-type="zoobank" xlink:type="simple">http://zoobank.org/498E6DD0-14BF-4AD3-B0FD-17A2C59B0E4B</object-id>
          </tp:taxon-name><tp:taxon-status xmlns:xlink="http://www.w3.org/1999/xlink" xlink:type="simple">sp. n.</tp:taxon-status><xref ref-type="fig" rid="F1">Figure 1</xref></tp:nomenclature><tp:treatment-sec sec-type="type material" id="SECID0EO1AE"><title>Type material.</title><p>
            <bold><italic>Holotype male</italic>: Uzbekistan</bold>: “70 км СЗ Газли, пески Кызыл Кум, Зайцев, 27.V.1965” [70 km NW Gazli, sands of Kyzyl Kum, Zaitzev leg. 27.V.1965] (<named-content xmlns:xlink="http://www.w3.org/1999/xlink" content-type="dwc:institutional_code" xlink:type="simple">ZISP</named-content>).</p><p>
            <bold><italic>Paratype</italic>: Uzbekistan</bold>: 1 male, same data as holotype (<named-content xmlns:xlink="http://www.w3.org/1999/xlink" content-type="dwc:institutional_code" xlink:type="simple">ZISP</named-content>).</p></tp:treatment-sec><tp:treatment-sec sec-type="diagnosis" id="SECID0EQ2AE"><title>Diagnosis.</title><p>
            <italic><tp:taxon-name><tp:taxon-name-part taxon-name-part-type="genus">Timia</tp:taxon-name-part> <tp:taxon-name-part taxon-name-part-type="species">lazebnayae</tp:taxon-name-part></tp:taxon-name></italic> sp. n., <italic><tp:taxon-name><tp:taxon-name-part taxon-name-part-type="genus">Timia</tp:taxon-name-part> <tp:taxon-name-part taxon-name-part-type="species">shatalkini</tp:taxon-name-part></tp:taxon-name></italic> sp. n. and <italic><tp:taxon-name><tp:taxon-name-part taxon-name-part-type="genus">Timia</tp:taxon-name-part> <tp:taxon-name-part taxon-name-part-type="species">gobica</tp:taxon-name-part></tp:taxon-name></italic> differ from all other <italic><tp:taxon-name><tp:taxon-name-part taxon-name-part-type="genus">Timia</tp:taxon-name-part></tp:taxon-name></italic> species by cell r<sub>4+5</sub> completely closed, forming petiole at wing tip and by parafacialium narrow, almost 0.3 times as narrow as first flagellomere. <italic><tp:taxon-name><tp:taxon-name-part taxon-name-part-type="genus">Timia</tp:taxon-name-part> <tp:taxon-name-part taxon-name-part-type="species">lazebnayae</tp:taxon-name-part></tp:taxon-name></italic> sp. n. differing from <italic><tp:taxon-name><tp:taxon-name-part taxon-name-part-type="genus">Timia</tp:taxon-name-part> <tp:taxon-name-part taxon-name-part-type="species">shatalkini</tp:taxon-name-part></tp:taxon-name></italic> sp. n. and <italic><tp:taxon-name><tp:taxon-name-part taxon-name-part-type="genus">Timia</tp:taxon-name-part> <tp:taxon-name-part taxon-name-part-type="species">gobica</tp:taxon-name-part></tp:taxon-name></italic> by first flagellomere entirely yellow. <italic><tp:taxon-name><tp:taxon-name-part taxon-name-part-type="genus">Timia</tp:taxon-name-part> <tp:taxon-name-part taxon-name-part-type="species">lazebnayae</tp:taxon-name-part></tp:taxon-name></italic> sp. n. is characterised by body yellow; cell r<sub>4+5</sub> apically completely closed, forming petiole at wing tip; parafacialium less than half as wide as flagellomere 1, and narrower than antennal groove; flagellomere 1 entirely orange.</p></tp:treatment-sec><tp:treatment-sec sec-type="description" id="SECID0EH5AE"><title>Description.</title><p>
            <bold>Male</bold>: <italic>Head</italic>. Frons pale yellow, evenly covered with short and thin brown setulae. Frons with band of weak microtrichosity along eye margin. Ocellar triangle shining black. Lateral part of vertex entirely yellow without dark markings. Occiput pale yellow, covered with short and thin black setulae. Medial occipital sclerite yellow; lateral occipital sclerite yellow, with silver-white microtrichosity. Gena yellow, 0.25 times as low as eye. Postgena yellow. Parafacialium yellow, 0.3 times as narrow as antennal grooves, 0.5 times as narrow as flagellomere 1. Eye as high as wide. Lunula pale yellow. Face yellow, without darkened band along the ventral edge. Clypeus yellow. Scape and pedicel yellow. Flagellomere 1 completely yellow, matted, roundish. Arista yellow. Antennal groove yellow, with thin silver-white microtrichosity. Proboscis yellow, slightly darkened distally. Palpus yellow.</p><p>
            <italic>Thorax</italic>. Yellow, with pale brown lateral spots (mainly on presutural area of scutum) and with medial stripe. Mesonotum with silver-white microtrichosity, lateral spots and medial stripe. Postpronotum slightly microtrichose. Scutellum nearly shiny, yellow, with short black setulae ventrally. Mediotergite dark brown. Pleura yellow, slightly microtrichose on dorsal edge of anepisternum. Pleura covered with sparse short black setulae. Katepisternum with pale brown spot in ventral portion.</p><p>
            <italic>Setae</italic>. Two small orbital setae (dorsal seta little longer than ventral seta), one divergent ocellar seta, one divergent postocellar seta, one long divergent lateral vertical seta, five divergent postocular setae, one short paravertical seta, and one long convergent medial vertical seta. Three postgenal setulae, one long genal seta. Two groups of supracervical setae over occipital foramen. One postpronotal seta, two notopleural setae, one supra-alar seta, one prescutellar dorsocentral seta, one postalar seta, one intra-alar seta; two scutellar; anepimeral setae absent; one anepisternal seta, one katepisternal seta, anepisternum and katepisternum covered with short black setulae.</p><p>
            <italic>Legs</italic>. Entirely yellow.</p><p>
            <italic>Wings</italic>. Hyaline. Cell r<sub>4+5</sub> completely closed, forming petiolate at wing apex. Posteroapical extension of cell bcu 0.2 times as short as width of the cell at its middle. Halter yellow.</p><p>
            <italic>Abdomen</italic>. Yellow, non-microtrichose.</p><p>
            <italic>Male genitalia</italic>. Surstylus with anteroventral lobe, curved proximally at right angle, bearing two spines at its medial margin; and with short posteromedial lobe covered <!--PageBreak-->with setulae ventrally. Cerci tapered at apex, separated by narrow slit, covered with long setulae.</p><p>Body length, 3.5–3.6 mm. Wing length, 3.1–3.2 mm.</p><p>
            <bold>Female</bold>: unknown.</p></tp:treatment-sec><tp:treatment-sec sec-type="etymology" id="SECID0ES6AE"><title>Etymology.</title><p>The name is in dedication to a good friend V.S. Lazebnaya.</p></tp:treatment-sec><tp:treatment-sec sec-type="distribution" id="SECID0EX6AE"><title>Distribution.</title><p>Uzbekistan.</p></tp:treatment-sec><tp:treatment-sec><!--Section generated to contain objects referenced in tp:taxon-treatment.--><fig id="F1" position="float" orientation="portrait"><label>Figure 1.</label><caption><p>
          <italic><tp:taxon-name><tp:taxon-name-part taxon-name-part-type="genus">Timia</tp:taxon-name-part> <tp:taxon-name-part taxon-name-part-type="species">lazebnayae</tp:taxon-name-part></tp:taxon-name></italic> Galinskaya sp. n., paratype male; <bold>A</bold> habitus, lateral view <bold>B</bold> head and thorax, dorsal view <bold>C</bold> head, lateral view <bold>D</bold> head, anterior view <bold>E</bold> epandrium, dorsal view <bold>F</bold> wing.</p></caption><graphic xmlns:xlink="http://www.w3.org/1999/xlink" xlink:href="zookeys-615-119-g001.jpg" position="float" orientation="portrait" xlink:type="simple" id="oo_102078.jpg"/></fig></tp:treatment-sec></tp:taxon-treatment>
