# Supplementary material for: Two new species of the genus Timia and a redescription of Timia mongolica (Diptera, Ulidiidae)
Source: Zookeys. 2016 Sep 7;(615):119–41. doi: 10.3897/zookeys.615.9311 (PMC5027781; doi:10.3897/zookeys.615.9311)
Supplement: XML Treatment for Timia shatalkini [file zookeys.615.9311-treatment3.xml]

<!DOCTYPE tp:taxon-treatment
  PUBLIC "-//TaxonX//DTD Taxonomic Treatment Publishing DTD v0 20100105//EN" "tax-treatment-NSO.dtd">
<tp:taxon-treatment xmlns:tp="http://www.plazi.org/taxpub"><tp:treatment-meta><kwd-group><label>Taxon classification</label><kwd><named-content content-type="kingdom">Animalia</named-content></kwd><kwd><named-content content-type="order">Diptera</named-content></kwd><kwd><named-content content-type="family">Ulidiidae</named-content></kwd></kwd-group><mixed-citation publication-type="journal"><person-group><name><surname>Galinskaya</surname><given-names>Tatiana V.</given-names></name></person-group><article-title>Two new species of the genus <italic><tp:taxon-name><tp:taxon-name-part taxon-name-part-type="genus">Timia</tp:taxon-name-part></tp:taxon-name></italic> and a redescription of <italic><tp:taxon-name><tp:taxon-name-part taxon-name-part-type="genus">Timia</tp:taxon-name-part> <tp:taxon-name-part taxon-name-part-type="species">mongolica</tp:taxon-name-part></tp:taxon-name></italic> (<tp:taxon-name><tp:taxon-name-part taxon-name-part-type="order">Diptera</tp:taxon-name-part></tp:taxon-name>, <tp:taxon-name><tp:taxon-name-part taxon-name-part-type="family">Ulidiidae</tp:taxon-name-part></tp:taxon-name>)</article-title><source>Zookeys</source><day>7</day><month>9</month><year>2016</year><volume>2016</volume><issue>615</issue><fpage>119</fpage><lpage>141</lpage><pub-id pub-id-type="doi">10.3897/zookeys.615.9311</pub-id></mixed-citation></tp:treatment-meta><tp:nomenclature><tp:taxon-name>
            <tp:taxon-name-part taxon-name-part-type="genus">Timia</tp:taxon-name-part>
            <tp:taxon-name-part taxon-name-part-type="species">shatalkini</tp:taxon-name-part>
            <object-id xmlns:xlink="http://www.w3.org/1999/xlink" content-type="zoobank" xlink:type="simple">http://zoobank.org/FC9FEE83-97B7-4CBC-8130-F7DF09D5F2E0</object-id>
          </tp:taxon-name><tp:taxon-status xmlns:xlink="http://www.w3.org/1999/xlink" xlink:type="simple">sp. n.</tp:taxon-status><xref ref-type="fig" rid="F2">Figure 2</xref><!--PageBreak--></tp:nomenclature><tp:treatment-sec sec-type="type material" id="SECID0EHBAG"><title>Type material.</title><p>
            <bold><italic>Holotype male</italic>: Mongolia</bold>: “Монголия, Кобдоский аймак, Ур. Елхон, 20 км ЮВ Алтая на Бодончи, Кержнер, 27.VII.1970” [Khovd Province, Elhon, 20 km SE Altai to Bodonchi, 27.VII.1970, I.M. Kerzhner leg.] (<named-content xmlns:xlink="http://www.w3.org/1999/xlink" content-type="dwc:institutional_code" xlink:type="simple">ZISP</named-content>).</p><p>
            <bold><italic>Paratype</italic>: Mongolia</bold>: 1 female, label as in the holotype .</p></tp:treatment-sec><tp:treatment-sec sec-type="diagnosis" id="SECID0EBCAG"><title>Diagnosis.</title><p>
            <italic><tp:taxon-name><tp:taxon-name-part taxon-name-part-type="genus">Timia</tp:taxon-name-part> <tp:taxon-name-part taxon-name-part-type="species">shatalkini</tp:taxon-name-part></tp:taxon-name></italic> sp. n., <italic><tp:taxon-name><tp:taxon-name-part taxon-name-part-type="genus">Timia</tp:taxon-name-part> <tp:taxon-name-part taxon-name-part-type="species">lazebnayae</tp:taxon-name-part></tp:taxon-name></italic> sp. n. and <italic><tp:taxon-name><tp:taxon-name-part taxon-name-part-type="genus">Timia</tp:taxon-name-part> <tp:taxon-name-part taxon-name-part-type="species">gobica</tp:taxon-name-part></tp:taxon-name></italic> differ from all other <italic><tp:taxon-name><tp:taxon-name-part taxon-name-part-type="genus">Timia</tp:taxon-name-part></tp:taxon-name></italic> species by cell r<sub>4+5</sub> completely closed, forming petiole at wing tip and by parafacialium narrow, almost 0.3 times as narrow as flagellomere. <italic><tp:taxon-name><tp:taxon-name-part taxon-name-part-type="genus">Timia</tp:taxon-name-part> <tp:taxon-name-part taxon-name-part-type="species">shatalkini</tp:taxon-name-part></tp:taxon-name></italic> sp. n. differing from <italic><tp:taxon-name><tp:taxon-name-part taxon-name-part-type="genus">Timia</tp:taxon-name-part> <tp:taxon-name-part taxon-name-part-type="species">lazebnayae</tp:taxon-name-part></tp:taxon-name></italic> sp. n. and <italic><tp:taxon-name><tp:taxon-name-part taxon-name-part-type="genus">Timia</tp:taxon-name-part> <tp:taxon-name-part taxon-name-part-type="species">gobica</tp:taxon-name-part></tp:taxon-name></italic> by dark brown body. <italic><tp:taxon-name><tp:taxon-name-part taxon-name-part-type="genus">Timia</tp:taxon-name-part> <tp:taxon-name-part taxon-name-part-type="species">shatalkini</tp:taxon-name-part></tp:taxon-name></italic> sp. n. is characterised by body black; cell r<sub>4+5</sub> apically completely closed, forming petiole at wing tip; parafacialium about half as narrow as flagellomere 1. Thorax with microtrichose area on mesonotum forming a medial vitta; thorax light brown, with dark brown lateral spots (mainly on presutural area of scutum) and medial stripes.</p></tp:treatment-sec><tp:treatment-sec sec-type="description" id="SECID0EYEAG"><title>Description.</title><p>
            <bold>Male</bold>: <italic>Head</italic>. Frons pale brown dorsally, dark brown ventrally, evenly covered with short and thin brown setulae. Frons with band of weak microtrichosity along eye margin. Ocellar triangle shining black. Lateral part of vertex brown. Occiput brown, covered with short and thin black setulae. Medial occipital sclerite brown; lateral occipital sclerite brown, with band of weak microtrichosity along eye margin. Gena 0.25 times as low as eye, brown, with yellow band along eye margin. Postgena brown. Parafacialium yellow, 0.3 times as narrow as antennal groove, 0.5 times as narrow as flagellomere 1. Eye as high as wide. Lunula pale yellow. Face yellow, with darkened band along the ventral edge. Clypeus yellow. Scape and pedicel light brown. Flagellomere 1 light brown proximally, dark brown distally, matt, roundish. Arista light brown. Antennal groove yellow, slightly darkened. Proboscis dark brown. Palpus dark brown.</p><p>
            <italic>Thorax</italic>. Pale brown, with dark brown lateral spots (mainly on presutural area of scutum) and medial stripe. Mesonotum with silver-white microtrichose medial stripe. Postpronotum with silver-white microtrichosity. Scutellum subshining light brown, with short black setulae over dorsal surface. Mediotergite dark brown. Pleura dark brown, slightly microtrichose on dorsal edge of anepisternum. Pleura covered with sparse short black setulae.</p><!--PageBreak--><p>
            <italic>Setae</italic>. Four small orbital setae (dorsal orbital seta little longer than other ones), one divergent ocellar seta, one divergent postocellar seta, one long convergent medial vertical seta, five divergent postocular setae, one short paravertical seta, and one long <!--PageBreak-->divergent lateral vertical seta. Three genal setulae, five postgenal setulae, one long genal seta. Two groups of supracervical setae over occipital foramen.</p><p>One postpronotal seta, two notopleural setae, one supra-alar seta, one prescutellar dorsocentral seta, one postalar seta, one intra-alar seta; two scutellar; anepimeral setae absent; one anepisternal, one katepisternal seta, also anepisternum and katepisternum covered with short black setulae.</p><p>
            <italic>Legs</italic>. Coxa, trochanter and femur dark brown, tibia and tarsus yellow.</p><p>
            <italic>Wings</italic>. Hyaline. Cell r<sub>4+5</sub> completely closed, forming petiolate at wing apex. Posteroapical extension of cell bcu 0.4 times as long as the width of cell at its middle. Halter yellow.</p><p>
            <italic>Abdomen</italic>. Dark brown, non-microtrichose.</p><p>
            <italic>Male genitalia</italic>. Surstylus with anteroventral lobe curved proximally at right angle, bears two spines at its medial margin; and with short posteromedial lobe covered with setulae on its ventral side. Cerci tapered apically, separated by narrow slit, covered with long setulae.</p><p>Body length 3.1 mm. Wing length 2.3 mm.</p><p>
            <bold>Female</bold>: similar to male, except genital structures.</p><p>Body length 5.1 mm. Wing length 3.2 mm.</p></tp:treatment-sec><tp:treatment-sec sec-type="etymology" id="SECID0EGGAG"><title>Etymology.</title><p>Named in honor of Dr. A.I. Shatalkin, supervisor of my PhD thesis.</p></tp:treatment-sec><tp:treatment-sec sec-type="distribution" id="SECID0ELGAG"><title>Distribution.</title><p>Mongolia.</p></tp:treatment-sec><tp:treatment-sec><!--Section generated to contain objects referenced in tp:taxon-treatment.--><fig id="F2" position="float" orientation="portrait"><label>Figure 2.</label><caption><p>
          <italic><tp:taxon-name><tp:taxon-name-part taxon-name-part-type="genus">Timia</tp:taxon-name-part> <tp:taxon-name-part taxon-name-part-type="species">shatalkini</tp:taxon-name-part></tp:taxon-name></italic> Galinskaya, sp. n., paratype female; <bold>A</bold> habitus, lateral view <bold>B</bold> head and thorax, dorsal view <bold>C</bold> head, anterior view <bold>D</bold> head, lateral view <bold>E</bold> epandrium of male, dorsal view <bold>F</bold> wing.</p></caption><graphic xmlns:xlink="http://www.w3.org/1999/xlink" xlink:href="zookeys-615-119-g002.jpg" position="float" orientation="portrait" xlink:type="simple" id="oo_102079.jpg"/></fig></tp:treatment-sec></tp:taxon-treatment>
