# Supplementary material for: Two new species of the genus Timia and a redescription of Timia mongolica (Diptera, Ulidiidae)
Source: Zookeys. 2016 Sep 7;(615):119–41. doi: 10.3897/zookeys.615.9311 (PMC5027781; doi:10.3897/zookeys.615.9311)
Supplement: XML Treatment for Timia mongolica [file zookeys.615.9311-treatment4.xml]

<!DOCTYPE tp:taxon-treatment
  PUBLIC "-//TaxonX//DTD Taxonomic Treatment Publishing DTD v0 20100105//EN" "tax-treatment-NSO.dtd">
<tp:taxon-treatment xmlns:tp="http://www.plazi.org/taxpub"><tp:treatment-meta><kwd-group><label>Taxon classification</label><kwd><named-content content-type="kingdom">Animalia</named-content></kwd><kwd><named-content content-type="order">Diptera</named-content></kwd><kwd><named-content content-type="family">Ulidiidae</named-content></kwd></kwd-group><mixed-citation publication-type="journal"><person-group><name><surname>Galinskaya</surname><given-names>Tatiana V.</given-names></name></person-group><article-title>Two new species of the genus <italic><tp:taxon-name><tp:taxon-name-part taxon-name-part-type="genus">Timia</tp:taxon-name-part></tp:taxon-name></italic> and a redescription of <italic><tp:taxon-name><tp:taxon-name-part taxon-name-part-type="genus">Timia</tp:taxon-name-part> <tp:taxon-name-part taxon-name-part-type="species">mongolica</tp:taxon-name-part></tp:taxon-name></italic> (<tp:taxon-name><tp:taxon-name-part taxon-name-part-type="order">Diptera</tp:taxon-name-part></tp:taxon-name>, <tp:taxon-name><tp:taxon-name-part taxon-name-part-type="family">Ulidiidae</tp:taxon-name-part></tp:taxon-name>)</article-title><source>Zookeys</source><day>7</day><month>9</month><year>2016</year><volume>2016</volume><issue>615</issue><fpage>119</fpage><lpage>141</lpage><pub-id pub-id-type="doi">10.3897/zookeys.615.9311</pub-id></mixed-citation></tp:treatment-meta><tp:nomenclature><tp:taxon-name>
            <tp:taxon-name-part taxon-name-part-type="genus">Timia</tp:taxon-name-part>
            <tp:taxon-name-part taxon-name-part-type="species">mongolica</tp:taxon-name-part>
          </tp:taxon-name><tp:taxon-authority>Zaitzev, 1982</tp:taxon-authority><xref ref-type="fig" rid="F3">Figure 3</xref></tp:nomenclature><tp:treatment-sec sec-type="type material" id="SECID0EWHAG"><title>Type material.</title><p>
            <bold><italic>Holotype male</italic>: Mongolia</bold>: “Монголия, Баян-Хонгорский аймак, 30 км ССВ родн. Шара-Хулсны-Булак, Зайцев, 4.IX.1970” Bayankhongor Province, 30 km NNE spring Shara Hulsny-Bulak, 4.IX.1970, Zaitzev leg. (<named-content xmlns:xlink="http://www.w3.org/1999/xlink" content-type="dwc:institutional_code" xlink:type="simple">ZISP</named-content>).</p><p>
            <bold><italic>Paratype</italic>: Mongolia</bold>: 1 male, label as in the holotype (<named-content xmlns:xlink="http://www.w3.org/1999/xlink" content-type="dwc:institutional_code" xlink:type="simple">ZISP</named-content>).</p><p>
            <bold><italic>Additional material</italic>: Mongolia</bold>: 3 males, 1 female, label as in the holotype (<named-content xmlns:xlink="http://www.w3.org/1999/xlink" content-type="dwc:institutional_code" xlink:type="simple">ZISP</named-content>).</p></tp:treatment-sec><tp:treatment-sec sec-type="redescription" id="SECID0EHJAG"><title>Redescription.</title><p>
            <bold>Male</bold>: <italic>Head</italic>. Frons yellow, with large black triangle medially, without microtrichosity, evenly covered with short and thin black setulae. Ocellar triangle shining black. Lateral part of vertex entirely yellow without dark marks. Occiput yellow, medially black, slightly microtrichose close to eye margin, covered with short and thin black setulae. Gena yellow, 0.4 times as low as eye. Postgena yellow. Parafacialium yellow, 0.5 times as narrow as antennal grooves and as wide as flagellomere 1. Eye 1.3 times as high as wide. Lunula yellow. Face yellow, without narrow darkened band along the ventral edge. Clypeus pale yellow, darkened along ventral edge. Scape and pedicel light brown. Flagellomere 1 brown at base, almost black at apex, matted. Arista light brown. Antennal groove yellow, with thin silver-white microtrichosity. Proboscis brown. Palpus brown at base, black at apex.</p><p>
            <italic>Thorax</italic>. Yellow, with black pattern. Mesonotum with silver-white microtrichose medial stripe. Postpronotum with silver-white microtrichosity. Scutellum subshining yellow, faintly sculptured, with short black setulae over its ventral surface. Mediotergite yellow, with brown spot at the middle. Pleura yellow.</p><p>
            <italic>Setae</italic>. Four small orbital setae (dorsal orbital seta little longer than other ones), one divergent ocellar seta, one divergent postocellar seta, one long divergent lateral vertical seta, four divergent postocular setae, one short paravertical seta and one long convergent lateral vertical seta. Four genal setulae, eight postgenal setulae, one long genal seta. Two groups of supracervical setae over occipital foramen.</p><p>One postpronotal seta, two notopleural setae, one supra-alar seta, one prescutellar dorsocentral seta, one postalar seta, one intra-alar setae, two scutellar; anepimeral setae absent; one anepisternal, one katepisternal setae, also anepisternum and katepisternum covered with short black setulae.</p><p>
            <italic>Legs</italic>. Yellow. Tarsus, mid- and hindcoxae darkened to pale brown.</p><p>
            <italic>Wings</italic>. Hyaline, with yellowish apex. Cell r<sub>4+5</sub> narrowly opened. Apices of veins R<sub>4+5</sub> and M almost in contact. Posteroapical extension of cell bcu 0.3 times as short as the width of cell at its middle. Halter yellow.</p><p>
            <italic>Abdomen</italic> evenly short and thin, black, setulose. All tergites laterally yellow, brown at middle, syntergite 1+2 and tergite 3 completely brown. Sternites yellow.</p><p>
            <italic>Male genitalia</italic>. Surstylus with anteroventral lobe curved proximally at right angle, bears two spines at its medial margin; and with short posteromedial lobe covered with setulae on its ventral side. Cerci tapered at top, separated by narrow slit, covered with long setulae.</p><p>Body length, 4.7–5.5 mm. Wing length, 3.5–4.5 mm.</p><p>
            <bold>Female</bold>: similar to male, except for genital structures.</p><p>Body length, 5.0–7.0 mm. Wing length, 3.5–4.8 mm.</p></tp:treatment-sec><tp:treatment-sec sec-type="distribution" id="SECID0EUKAG"><title>Distribution.</title><p>Mongolia.</p></tp:treatment-sec><tp:treatment-sec><!--Section generated to contain objects referenced in tp:taxon-treatment.--><fig id="F3" position="float" orientation="portrait"><label>Figure 3.</label><caption><p>
          <italic><tp:taxon-name><tp:taxon-name-part taxon-name-part-type="genus">Timia</tp:taxon-name-part> <tp:taxon-name-part taxon-name-part-type="species">mongolica</tp:taxon-name-part></tp:taxon-name></italic> Zaitzev, 1982, paratype male <bold>A</bold> habitus, lateral view <bold>B</bold> head and thorax, dorsal view <bold>C</bold> head, anterior view <bold>D</bold> epandrium, dorsal view.</p></caption><graphic xmlns:xlink="http://www.w3.org/1999/xlink" xlink:href="zookeys-615-119-g003.jpg" position="float" orientation="portrait" xlink:type="simple" id="oo_102080.jpg"/></fig></tp:treatment-sec></tp:taxon-treatment>
