# Supplementary material for: Two new species of the genus Timia and a redescription of Timia mongolica (Diptera, Ulidiidae)
Source: Zookeys. 2016 Sep 7;(615):119–41. doi: 10.3897/zookeys.615.9311 (PMC5027781; doi:10.3897/zookeys.615.9311)
Supplement: XML Treatment for Timia canaliculata [file zookeys.615.9311-treatment5.xml]

<!DOCTYPE tp:taxon-treatment
  PUBLIC "-//TaxonX//DTD Taxonomic Treatment Publishing DTD v0 20100105//EN" "tax-treatment-NSO.dtd">
<tp:taxon-treatment xmlns:tp="http://www.plazi.org/taxpub"><tp:treatment-meta><kwd-group><label>Taxon classification</label><kwd><named-content content-type="kingdom">Animalia</named-content></kwd><kwd><named-content content-type="order">Diptera</named-content></kwd><kwd><named-content content-type="family">Ulidiidae</named-content></kwd></kwd-group><mixed-citation publication-type="journal"><person-group><name><surname>Galinskaya</surname><given-names>Tatiana V.</given-names></name></person-group><article-title>Two new species of the genus <italic><tp:taxon-name><tp:taxon-name-part taxon-name-part-type="genus">Timia</tp:taxon-name-part></tp:taxon-name></italic> and a redescription of <italic><tp:taxon-name><tp:taxon-name-part taxon-name-part-type="genus">Timia</tp:taxon-name-part> <tp:taxon-name-part taxon-name-part-type="species">mongolica</tp:taxon-name-part></tp:taxon-name></italic> (<tp:taxon-name><tp:taxon-name-part taxon-name-part-type="order">Diptera</tp:taxon-name-part></tp:taxon-name>, <tp:taxon-name><tp:taxon-name-part taxon-name-part-type="family">Ulidiidae</tp:taxon-name-part></tp:taxon-name>)</article-title><source>Zookeys</source><day>7</day><month>9</month><year>2016</year><volume>2016</volume><issue>615</issue><fpage>119</fpage><lpage>141</lpage><pub-id pub-id-type="doi">10.3897/zookeys.615.9311</pub-id></mixed-citation></tp:treatment-meta><tp:nomenclature><tp:taxon-name>
              <tp:taxon-name-part taxon-name-part-type="genus">Timia</tp:taxon-name-part>
              <tp:taxon-name-part taxon-name-part-type="species">canaliculata</tp:taxon-name-part>
            </tp:taxon-name><tp:taxon-authority>Becker, 1906</tp:taxon-authority><xref ref-type="fig" rid="F5">Figure 5</xref><!--PageBreak--><!--PageBreak--></tp:nomenclature><tp:treatment-sec sec-type="type material" id="SECID0EFMAG"><title>Type material.</title><p>
              <bold><italic>Lectotype male</italic>: China</bold>: “syntypus, Бугасъ у Хами, на ЮВ от Тянь-Шаня, РобКозлов, 25.VIII.1895” [Bugaz near Hami, to the SE from Tien Shan, 25.VIII.1895, Roborowsky and Kozlov leg.] (<named-content xmlns:xlink="http://www.w3.org/1999/xlink" content-type="dwc:institutional_code" xlink:type="simple">ZISP</named-content>).</p><p>
              <bold><italic>Paralectotypes</italic>: China</bold>: 3 males, 1 female, 25.VIII.1895, label as in lectotype; 1 male 28.VIII.1895, 1 female 20.VIII.1895, labels as in lectotype (<named-content xmlns:xlink="http://www.w3.org/1999/xlink" content-type="dwc:institutional_code" xlink:type="simple">ZISP</named-content>); 4 males, 1 female, label as in lectotype (<abbrev xmlns:xlink="http://www.w3.org/1999/xlink" content-type="institution" xlink:title="Museum für Naturkunde, Leibniz-Institut für Evolutions und Biodiversitätsforschung, Berlin, Germany" id="ABBRID0EHNAG" xlink:type="simple">MNKB</abbrev>).</p><p>
              <bold>Additional material: Mongolia</bold>: 1 female, Mongolia, Ömnögovi Province, south coast of Buir Lake, 17.VII.970, I.M. Kerzhner leg.; 3 males, 1 female, Mongolia, Khovd Province, Elhon, 20 km SE Altai to Bodonchi, July 27, 1970, I.M. Kerzhner leg. (<named-content xmlns:xlink="http://www.w3.org/1999/xlink" content-type="dwc:institutional_code" xlink:type="simple">ZISP</named-content>).</p><!--PageBreak--><!--PageBreak--><!--PageBreak--></tp:treatment-sec><tp:treatment-sec><!--Section generated to contain objects referenced in tp:taxon-treatment.--><fig id="F5" position="float" orientation="portrait"><label>Figure 5.</label><caption><p>
          <italic><tp:taxon-name><tp:taxon-name-part taxon-name-part-type="genus">Timia</tp:taxon-name-part> <tp:taxon-name-part taxon-name-part-type="species">canaliculata</tp:taxon-name-part></tp:taxon-name></italic> Becker, 1906, lectotype male <bold>A</bold> habitus, lateral view <bold>B</bold> head and thorax, dorsal view <bold>C</bold> head, lateral view <bold>D</bold> head, anterior view <bold>E</bold> wing.</p></caption><graphic xmlns:xlink="http://www.w3.org/1999/xlink" xlink:href="zookeys-615-119-g005.jpg" position="float" orientation="portrait" xlink:type="simple" id="oo_102082.jpg"/></fig></tp:treatment-sec></tp:taxon-treatment>
