# Supplementary material for: Two new species of the genus Timia and a redescription of Timia mongolica (Diptera, Ulidiidae)
Source: Zookeys. 2016 Sep 7;(615):119–41. doi: 10.3897/zookeys.615.9311 (PMC5027781; doi:10.3897/zookeys.615.9311)
Supplement: XML Treatment for Timia dimidiata [file zookeys.615.9311-treatment6.xml]

<!DOCTYPE tp:taxon-treatment
  PUBLIC "-//TaxonX//DTD Taxonomic Treatment Publishing DTD v0 20100105//EN" "tax-treatment-NSO.dtd">
<tp:taxon-treatment xmlns:tp="http://www.plazi.org/taxpub"><tp:treatment-meta><kwd-group><label>Taxon classification</label><kwd><named-content content-type="kingdom">Animalia</named-content></kwd><kwd><named-content content-type="order">Diptera</named-content></kwd><kwd><named-content content-type="family">Ulidiidae</named-content></kwd></kwd-group><mixed-citation publication-type="journal"><person-group><name><surname>Galinskaya</surname><given-names>Tatiana V.</given-names></name></person-group><article-title>Two new species of the genus <italic><tp:taxon-name><tp:taxon-name-part taxon-name-part-type="genus">Timia</tp:taxon-name-part></tp:taxon-name></italic> and a redescription of <italic><tp:taxon-name><tp:taxon-name-part taxon-name-part-type="genus">Timia</tp:taxon-name-part> <tp:taxon-name-part taxon-name-part-type="species">mongolica</tp:taxon-name-part></tp:taxon-name></italic> (<tp:taxon-name><tp:taxon-name-part taxon-name-part-type="order">Diptera</tp:taxon-name-part></tp:taxon-name>, <tp:taxon-name><tp:taxon-name-part taxon-name-part-type="family">Ulidiidae</tp:taxon-name-part></tp:taxon-name>)</article-title><source>Zookeys</source><day>7</day><month>9</month><year>2016</year><volume>2016</volume><issue>615</issue><fpage>119</fpage><lpage>141</lpage><pub-id pub-id-type="doi">10.3897/zookeys.615.9311</pub-id></mixed-citation></tp:treatment-meta><tp:nomenclature><tp:taxon-name>
              <tp:taxon-name-part taxon-name-part-type="genus">Timia</tp:taxon-name-part>
              <tp:taxon-name-part taxon-name-part-type="species">dimidiata</tp:taxon-name-part>
            </tp:taxon-name><tp:taxon-authority>Becker, 1906</tp:taxon-authority><xref ref-type="fig" rid="F6">Figure 6</xref></tp:nomenclature><tp:treatment-sec sec-type="type material" id="SECID0EBPAG"><title>Type material.</title><p>
              <bold><italic>Holotype male</italic>: China</bold>: “50812.” “Kaschgar, V.1903”, “<tp:taxon-name><tp:taxon-name-part taxon-name-part-type="species">dimidiata</tp:taxon-name-part></tp:taxon-name> Beck.” [original Becker’s handwritten labels], “Typus” [red printed label] (<abbrev xmlns:xlink="http://www.w3.org/1999/xlink" content-type="institution" xlink:title="Museum für Naturkunde, Leibniz-Institut für Evolutions und Biodiversitätsforschung, Berlin, Germany" id="ABBRID0EVPAG" xlink:type="simple">MNKB</abbrev>).</p><p>
              <bold>Additional material: Iran</bold>:1 female, from Gurmuk to W and NW Sistan (Expedition to Persia, 1898), 5–20.IX.1898, Zarudny leg.; 2 males, 1 female, Senetang (Expedition to Persia, 1898), 13–17.V.1898, Zarudny leg. (<named-content xmlns:xlink="http://www.w3.org/1999/xlink" content-type="dwc:institutional_code" xlink:type="simple">ZISP</named-content>); <bold>Kazakhstan</bold>: 1 male, Karakul-Sarah Tugay, Syr Darya, South Kazakhstan Province, 18.V.1898, Heyer leg.; 9 females, 3 males, SE Muyunkum, 110 km NW Jambyl, Zone in front of sands, on the <italic><tp:taxon-name><tp:taxon-name-part taxon-name-part-type="genus">Alhagi</tp:taxon-name-part></tp:taxon-name></italic> (camel thorn), 2.VII.1963, Sugonyaev leg. (<named-content xmlns:xlink="http://www.w3.org/1999/xlink" content-type="dwc:institutional_code" xlink:type="simple">ZISP</named-content>); <bold>Tajikistan</bold>: 2 females, neighborhood of Gandzhin, NW Qurghonteppa, 12.V.1961, I.M. Kerzhner leg. (<named-content xmlns:xlink="http://www.w3.org/1999/xlink" content-type="dwc:institutional_code" xlink:type="simple">ZISP</named-content>); <bold>Turkmenistan</bold>: 1 male, Karakul, 65 km. N of Ashgabat, 19.IV.1963, Ponomareva leg.; 3 males, lake Topyatan 15 km NNE Yaskhan, Uzboy, 18–19.V.1987, Vereshchagina leg.; 1 male, 12 km SE Tejen, 24.V.1964, Ponomareva leg.; 2 females, 20 km N Kizil Arvat, 3.VI.1952, Shteinberg leg.; 1 male, Merv, 15.VI.1930, V. Popov leg.; 1 male, 1 female, station Akhcha-Kuyma, 5.VII.1934, V. Popov leg.; 2 females, Karadegish, valley of. the Atrek river, 21.VIII.1932, Ushinsky leg.; 1 specimen without abdomen, Arman Saad-Kizil Arvat, Transcaspian region, 1896, Anger leg.; 1 female, neighborhood of Bugdali, SW Turkmenistan, 6.VII.973, Nartshuk leg.;1 male, 28 km SW Kumdag, Turkmenistan, saline, 5.VI.1973, Nartshuk leg. (<named-content xmlns:xlink="http://www.w3.org/1999/xlink" content-type="dwc:institutional_code" xlink:type="simple">ZISP</named-content>); <bold>Uzbekistan</bold>:1 female, Buchara, Mer. occ., Yargak, pr. Chatyrtshy, 20.VI.1928, L. Zimin leg.; 11 males, 8 females, Kamak, Kattakurgan, near Samarkand, 29.VI.1929, L. Zimin leg.; 1 male, the same place, 10.VII.1929, L. Zimin leg.; 5 males, 4 females, the same place, 1.VII.1932, L. Zimin leg.; 1 male, 2 females, 100 km ENE Taxtako‘pir, Uzbekistan, O.G. Ovtshinnikova leg., 14.VI.1987; 5 males, 2 females, 32 km NNE Tashkömür, Uzbekistan,O.G. Ovtshinnikova leg., 12.VI.1987 (<named-content xmlns:xlink="http://www.w3.org/1999/xlink" content-type="dwc:institutional_code" xlink:type="simple">ZISP</named-content>); <bold>Armenia</bold>:1 female, Arazdayan, 8.VI.1956, Zimina leg. (<abbrev xmlns:xlink="http://www.w3.org/1999/xlink" content-type="institution" xlink:title="Zoological Museum of the Lomonosov State University, Moscow, Russia" id="ABBRID0EPTAG" xlink:type="simple">ZMUM</abbrev>).</p></tp:treatment-sec><tp:treatment-sec><!--Section generated to contain objects referenced in tp:taxon-treatment.--><fig id="F6" position="float" orientation="portrait"><label>Figure 6.</label><caption><p>
          <italic><tp:taxon-name><tp:taxon-name-part taxon-name-part-type="genus">Timia</tp:taxon-name-part> <tp:taxon-name-part taxon-name-part-type="species">dimidiata</tp:taxon-name-part></tp:taxon-name></italic> Becker, 1906, male <bold>A</bold> habitus, lateral view <bold>B</bold> head and thorax, dorsal view <bold>C</bold> wing <bold>D</bold> head, anterior view.</p></caption><graphic xmlns:xlink="http://www.w3.org/1999/xlink" xlink:href="zookeys-615-119-g006.jpg" position="float" orientation="portrait" xlink:type="simple" id="oo_102083.jpg"/></fig></tp:treatment-sec></tp:taxon-treatment>
