# Supplementary material for: Two new species of the genus Timia and a redescription of Timia mongolica (Diptera, Ulidiidae)
Source: Zookeys. 2016 Sep 7;(615):119–41. doi: 10.3897/zookeys.615.9311 (PMC5027781; doi:10.3897/zookeys.615.9311)
Supplement: XML Treatment for Timia gobica [file zookeys.615.9311-treatment8.xml]

<!DOCTYPE tp:taxon-treatment
  PUBLIC "-//TaxonX//DTD Taxonomic Treatment Publishing DTD v0 20100105//EN" "tax-treatment-NSO.dtd">
<tp:taxon-treatment xmlns:tp="http://www.plazi.org/taxpub"><tp:treatment-meta><kwd-group><label>Taxon classification</label><kwd><named-content content-type="kingdom">Animalia</named-content></kwd><kwd><named-content content-type="order">Diptera</named-content></kwd><kwd><named-content content-type="family">Ulidiidae</named-content></kwd></kwd-group><mixed-citation publication-type="journal"><person-group><name><surname>Galinskaya</surname><given-names>Tatiana V.</given-names></name></person-group><article-title>Two new species of the genus <italic><tp:taxon-name><tp:taxon-name-part taxon-name-part-type="genus">Timia</tp:taxon-name-part></tp:taxon-name></italic> and a redescription of <italic><tp:taxon-name><tp:taxon-name-part taxon-name-part-type="genus">Timia</tp:taxon-name-part> <tp:taxon-name-part taxon-name-part-type="species">mongolica</tp:taxon-name-part></tp:taxon-name></italic> (<tp:taxon-name><tp:taxon-name-part taxon-name-part-type="order">Diptera</tp:taxon-name-part></tp:taxon-name>, <tp:taxon-name><tp:taxon-name-part taxon-name-part-type="family">Ulidiidae</tp:taxon-name-part></tp:taxon-name>)</article-title><source>Zookeys</source><day>7</day><month>9</month><year>2016</year><volume>2016</volume><issue>615</issue><fpage>119</fpage><lpage>141</lpage><pub-id pub-id-type="doi">10.3897/zookeys.615.9311</pub-id></mixed-citation></tp:treatment-meta><tp:nomenclature><tp:taxon-name>
              <tp:taxon-name-part taxon-name-part-type="genus">Timia</tp:taxon-name-part>
              <tp:taxon-name-part taxon-name-part-type="species">gobica</tp:taxon-name-part>
            </tp:taxon-name><tp:taxon-authority>Zaitzev, 1982</tp:taxon-authority><xref ref-type="fig" rid="F8">Figure 8</xref></tp:nomenclature><tp:treatment-sec sec-type="type material" id="SECID0EIYAG"><title>Type material.</title><p>
              <bold><italic>Holotype male</italic>: Mongolia</bold>: “Монголия, Южно-Гобийский аймак, 20 км СВ Булгана, песчаная пустыня с саксаулом, Кандыбина, 10.VII. 1971” [Ömnögovi Province, 20 km NE Bulgan, sand desert, on <italic><tp:taxon-name><tp:taxon-name-part taxon-name-part-type="genus">Alhagi</tp:taxon-name-part></tp:taxon-name></italic>, 10.VII.1971, Kandybina leg.] (<named-content xmlns:xlink="http://www.w3.org/1999/xlink" content-type="dwc:institutional_code" xlink:type="simple">ZISP</named-content>).</p><p>
              <bold>Additional material: Kazakhstan</bold>: 4 males, 60 km. NW Dzhingilda, Kyzyl Kum, 24.V.1965, Zaitzev leg. (<named-content xmlns:xlink="http://www.w3.org/1999/xlink" content-type="dwc:institutional_code" xlink:type="simple">ZISP</named-content>); <bold>Mongolia</bold>: 4 males, 8 females, Ömnögovi Province, station Bulgan, on <italic><tp:taxon-name><tp:taxon-name-part taxon-name-part-type="genus">Alhagi</tp:taxon-name-part></tp:taxon-name></italic>, 20 km NE Bulgan, 22.VI.1971, Kandybina leg.; 1 female, Südgobi Province, 100 km W v. Grenzposten Ovot Chuural, 1250 m; Nr. 835, 23.VI.1967, exp. Dr. Z. Kaszab; 2 males, 1 female, Ömnögovi Province, 20 km NE Bulgan (<italic><tp:taxon-name><tp:taxon-name-part taxon-name-part-type="genus">Haloxylon</tp:taxon-name-part> <tp:taxon-name-part taxon-name-part-type="species">ammodendron</tp:taxon-name-part></tp:taxon-name></italic>), 2.VII.1971; 4 females, Ömnögovi Province, 20 km NE Bulgan (sandy desert with the <italic><tp:taxon-name><tp:taxon-name-part taxon-name-part-type="genus">Alhagi</tp:taxon-name-part></tp:taxon-name></italic>), 19.VII.1971, Kandybina leg.; 1 female, Govi-Altai Province, spring Haichi-Bulak, 60 km. SE Bugat, 19.VII.1970, Yemelyanov leg.; 2 males, Khovd Province, Elhon, 20 km SE Altai to Bodonchi, 27.VII.1970, Nartshuk leg.; 2 females, Ömnögovi Province, Dzemgin Gobi, 25 km. SSW Haylastyn-Khuduk, I.M. Kerzhner leg.(<named-content xmlns:xlink="http://www.w3.org/1999/xlink" content-type="dwc:institutional_code" xlink:type="simple">ZISP</named-content>); <bold>Uzbekistan</bold>: 1 male, Khiva, Ravat, 29.VII.1927 L.Zimin leg. (<named-content xmlns:xlink="http://www.w3.org/1999/xlink" content-type="dwc:institutional_code" xlink:type="simple">ZISP</named-content>).</p><!--PageBreak--></tp:treatment-sec><tp:treatment-sec><!--Section generated to contain objects referenced in tp:taxon-treatment.--><fig id="F8" position="float" orientation="portrait"><label>Figure 8.</label><caption><p>
          <italic><tp:taxon-name><tp:taxon-name-part taxon-name-part-type="genus">Timia</tp:taxon-name-part> <tp:taxon-name-part taxon-name-part-type="species">gobica</tp:taxon-name-part></tp:taxon-name></italic> Zaitzev, 1982, male <bold>A</bold> habitus, lateral view <bold>B</bold> head and thorax, dorsal view <bold>C</bold> head, anterior view <bold>D</bold> wing.</p></caption><graphic xmlns:xlink="http://www.w3.org/1999/xlink" xlink:href="zookeys-615-119-g008.jpg" position="float" orientation="portrait" xlink:type="simple" id="oo_102085.jpg"/></fig></tp:treatment-sec></tp:taxon-treatment>
