# Supplementary material for: Two new species of the genus Timia and a redescription of Timia mongolica (Diptera, Ulidiidae)
Source: Zookeys. 2016 Sep 7;(615):119–41. doi: 10.3897/zookeys.615.9311 (PMC5027781; doi:10.3897/zookeys.615.9311)
Supplement: XML Treatment for Timia testacea [file zookeys.615.9311-treatment10.xml]

<!DOCTYPE tp:taxon-treatment
  PUBLIC "-//TaxonX//DTD Taxonomic Treatment Publishing DTD v0 20100105//EN" "tax-treatment-NSO.dtd">
<tp:taxon-treatment xmlns:tp="http://www.plazi.org/taxpub"><tp:treatment-meta><kwd-group><label>Taxon classification</label><kwd><named-content content-type="kingdom">Animalia</named-content></kwd><kwd><named-content content-type="order">Diptera</named-content></kwd><kwd><named-content content-type="family">Ulidiidae</named-content></kwd></kwd-group><mixed-citation publication-type="journal"><person-group><name><surname>Galinskaya</surname><given-names>Tatiana V.</given-names></name></person-group><article-title>Two new species of the genus <italic><tp:taxon-name><tp:taxon-name-part taxon-name-part-type="genus">Timia</tp:taxon-name-part></tp:taxon-name></italic> and a redescription of <italic><tp:taxon-name><tp:taxon-name-part taxon-name-part-type="genus">Timia</tp:taxon-name-part> <tp:taxon-name-part taxon-name-part-type="species">mongolica</tp:taxon-name-part></tp:taxon-name></italic> (<tp:taxon-name><tp:taxon-name-part taxon-name-part-type="order">Diptera</tp:taxon-name-part></tp:taxon-name>, <tp:taxon-name><tp:taxon-name-part taxon-name-part-type="family">Ulidiidae</tp:taxon-name-part></tp:taxon-name>)</article-title><source>Zookeys</source><day>7</day><month>9</month><year>2016</year><volume>2016</volume><issue>615</issue><fpage>119</fpage><lpage>141</lpage><pub-id pub-id-type="doi">10.3897/zookeys.615.9311</pub-id></mixed-citation></tp:treatment-meta><tp:nomenclature><tp:taxon-name>
              <tp:taxon-name-part taxon-name-part-type="genus">Timia</tp:taxon-name-part>
              <tp:taxon-name-part taxon-name-part-type="species">testacea</tp:taxon-name-part>
            </tp:taxon-name><tp:taxon-authority>Portschinsky, 1891</tp:taxon-authority><xref ref-type="fig" rid="F10">Figure 10</xref></tp:nomenclature><tp:treatment-sec sec-type="type material" id="SECID0ESABG"><title>Type material.</title><p>Lectotype female: “syntypus, Опр. Порчинский, 1892” [syntypus, 1892, Portshinsky leg.] (<named-content xmlns:xlink="http://www.w3.org/1999/xlink" content-type="dwc:institutional_code" xlink:type="simple">ZISP</named-content>). Paralectotype: 1 female, label as in lectotype (<named-content xmlns:xlink="http://www.w3.org/1999/xlink" content-type="dwc:institutional_code" xlink:type="simple">ZISP</named-content>). <bold>China</bold>: 1 male, “Kaschgar, V.1903, 50811, Typus, Typus von <italic><tp:taxon-name><tp:taxon-name-part taxon-name-part-type="genus">Timia</tp:taxon-name-part> <tp:taxon-name-part taxon-name-part-type="species">mellina</tp:taxon-name-part></tp:taxon-name></italic> Becker” [Kashgar, V.1903, 50811, Type, Type of <italic><tp:taxon-name><tp:taxon-name-part taxon-name-part-type="genus">Timia</tp:taxon-name-part> <tp:taxon-name-part taxon-name-part-type="species">mellina</tp:taxon-name-part></tp:taxon-name></italic> Becker] (<abbrev xmlns:xlink="http://www.w3.org/1999/xlink" content-type="institution" xlink:title="Museum für Naturkunde, Leibniz-Institut für Evolutions und Biodiversitätsforschung, Berlin, Germany" id="ABBRID0E5BBG" xlink:type="simple">MNKB</abbrev>).</p><p>
              <bold>Additional material: Kazakhstan</bold>: 1 male, Karauzyak, Kyzylorda Province, 15.VI.1916, N. Pulikovskaya leg.; 6 males, 1 female, Tash-Suat, boundary between Kyzylorda and Shymkent Province, 24.V.1896, Heyer leg.; 1 male, Kyzylorda, 17.VI.1926, Ruzaev leg.; 1 male, Kyzylorda, 27.VII.1926, Ruzaev leg.;1 female, Almaty Province, Sharyn River, Sortogoi, Lehr leg.(<named-content xmlns:xlink="http://www.w3.org/1999/xlink" content-type="dwc:institutional_code" xlink:type="simple">ZISP</named-content>); 1 male, Karachingil, estuary of Syr Darya, 29.VI.1900, L.S. Berg leg.; 2 males, Kazaly, on <italic><tp:taxon-name><tp:taxon-name-part taxon-name-part-type="genus">Tamarix</tp:taxon-name-part></tp:taxon-name></italic>, 4.VII.1900, L.S. Berg leg. (<abbrev xmlns:xlink="http://www.w3.org/1999/xlink" content-type="institution" xlink:title="Zoological Museum of the Lomonosov State University, Moscow, Russia" id="ABBRID0ELDBG" xlink:type="simple">ZMUM</abbrev>); <bold>Tajikistan</bold>: 2 males, 1 female, Isfara, IV–VI.1927 (<named-content xmlns:xlink="http://www.w3.org/1999/xlink" content-type="dwc:institutional_code" xlink:type="simple">ZISP</named-content>); <bold>Uzbekistan</bold>: 2 males, station Fedchenko, 1926, L. Zimin leg.; 1 male, Khiva, VII.1929, Gerasimov leg.; 1 male, Pahtalyk-Kul, 15.VI.1925; 1 male, NO Yazyavan, Sary su River, Andijan Province, 22.V.1961, Sugonyaev leg.; 2 females, 1 male, near Tashkent (on <italic><tp:taxon-name><tp:taxon-name-part taxon-name-part-type="genus">Glycyrrhiza</tp:taxon-name-part> <tp:taxon-name-part taxon-name-part-type="species">glabra</tp:taxon-name-part></tp:taxon-name></italic>), 1.VII.1963, Valieva leg. (<named-content xmlns:xlink="http://www.w3.org/1999/xlink" content-type="dwc:institutional_code" xlink:type="simple">ZISP</named-content>); <bold>Kyrgyzstan</bold>: 1 female, Gulcha, N.N. Filippov leg. (<abbrev xmlns:xlink="http://www.w3.org/1999/xlink" content-type="institution" xlink:title="Zoological Museum of the Lomonosov State University, Moscow, Russia" id="ABBRID0EFFBG" xlink:type="simple">ZMUM</abbrev>); <bold>Turkmenistan</bold>:1 female, Charshangu, 30 km from Kelif, Amu Darya, Petrischeva leg., 7.VI.934; 1 female, Ispas, 70 km NW Türkmenabat, Nartshuk leg. (<named-content xmlns:xlink="http://www.w3.org/1999/xlink" content-type="dwc:institutional_code" xlink:type="simple">ZISP</named-content>); <bold>China</bold>: 1 female, Gobi desert, Taklamakan, Hauser leg., 1900, 54535, <italic><tp:taxon-name><tp:taxon-name-part taxon-name-part-type="genus">Timia</tp:taxon-name-part> <tp:taxon-name-part taxon-name-part-type="species">testacea</tp:taxon-name-part></tp:taxon-name></italic> Portsch. V.Korneyev det. 1999; 1 female, 1 male, Gobi desert, Taklamakan, Hauser leg., 1900, 54535; 1 female, Gobi desert, Taklamakan, Hauser leg., 1900, 54535 <italic><tp:taxon-name><tp:taxon-name-part taxon-name-part-type="genus">Timia</tp:taxon-name-part> <tp:taxon-name-part taxon-name-part-type="species">testacea</tp:taxon-name-part></tp:taxon-name></italic> Portsch. (<abbrev xmlns:xlink="http://www.w3.org/1999/xlink" content-type="institution" xlink:title="Museum für Naturkunde, Leibniz-Institut für Evolutions und Biodiversitätsforschung, Berlin, Germany" id="ABBRID0EUGBG" xlink:type="simple">MNKB</abbrev>).</p></tp:treatment-sec><tp:treatment-sec><!--Section generated to contain objects referenced in tp:taxon-treatment.--><fig id="F10" position="float" orientation="portrait"><label>Figure 10.</label><caption><p>
          <italic><tp:taxon-name><tp:taxon-name-part taxon-name-part-type="genus">Timia</tp:taxon-name-part> <tp:taxon-name-part taxon-name-part-type="species">testacea</tp:taxon-name-part></tp:taxon-name> Portschinsky</italic>, 1891, male <bold>A</bold> habitus, lateral view <bold>B</bold> head, lateral view <bold>C</bold> head and thorax, dorsal view <bold>D</bold> head, anterior view <bold>E</bold> wing.</p></caption><graphic xmlns:xlink="http://www.w3.org/1999/xlink" xlink:href="zookeys-615-119-g010.jpg" position="float" orientation="portrait" xlink:type="simple" id="oo_102087.jpg"/></fig></tp:treatment-sec></tp:taxon-treatment>
