# Supplementary material for: Two new species of the genus Timia and a redescription of Timia mongolica (Diptera, Ulidiidae)
Source: Zookeys. 2016 Sep 7;(615):119–41. doi: 10.3897/zookeys.615.9311 (PMC5027781; doi:10.3897/zookeys.615.9311)
Supplement: XML Treatment for Timia zaitzevi [file zookeys.615.9311-treatment11.xml]

<!DOCTYPE tp:taxon-treatment
  PUBLIC "-//TaxonX//DTD Taxonomic Treatment Publishing DTD v0 20100105//EN" "tax-treatment-NSO.dtd">
<tp:taxon-treatment xmlns:tp="http://www.plazi.org/taxpub"><tp:treatment-meta><kwd-group><label>Taxon classification</label><kwd><named-content content-type="kingdom">Animalia</named-content></kwd><kwd><named-content content-type="order">Diptera</named-content></kwd><kwd><named-content content-type="family">Ulidiidae</named-content></kwd></kwd-group><mixed-citation publication-type="journal"><person-group><name><surname>Galinskaya</surname><given-names>Tatiana V.</given-names></name></person-group><article-title>Two new species of the genus <italic><tp:taxon-name><tp:taxon-name-part taxon-name-part-type="genus">Timia</tp:taxon-name-part></tp:taxon-name></italic> and a redescription of <italic><tp:taxon-name><tp:taxon-name-part taxon-name-part-type="genus">Timia</tp:taxon-name-part> <tp:taxon-name-part taxon-name-part-type="species">mongolica</tp:taxon-name-part></tp:taxon-name></italic> (<tp:taxon-name><tp:taxon-name-part taxon-name-part-type="order">Diptera</tp:taxon-name-part></tp:taxon-name>, <tp:taxon-name><tp:taxon-name-part taxon-name-part-type="family">Ulidiidae</tp:taxon-name-part></tp:taxon-name>)</article-title><source>Zookeys</source><day>7</day><month>9</month><year>2016</year><volume>2016</volume><issue>615</issue><fpage>119</fpage><lpage>141</lpage><pub-id pub-id-type="doi">10.3897/zookeys.615.9311</pub-id></mixed-citation></tp:treatment-meta><tp:nomenclature><tp:taxon-name>
              <tp:taxon-name-part taxon-name-part-type="genus">Timia</tp:taxon-name-part>
              <tp:taxon-name-part taxon-name-part-type="species">zaitzevi</tp:taxon-name-part>
            </tp:taxon-name><tp:taxon-authority>Galinskaya, 2011</tp:taxon-authority><xref ref-type="fig" rid="F11">Figure 11</xref><!--PageBreak--></tp:nomenclature><tp:treatment-sec sec-type="type material" id="SECID0EAIBG"><title>Type material.</title><p>Holotype male: <bold>Kazakhstan</bold>: “Ю.-З. Кызыл-Кумы, Ю. Казахст. обл., Лер, 20.V.1960” [SW Kyzyl Kum, 20.V.1960, Lehr leg.] (<named-content xmlns:xlink="http://www.w3.org/1999/xlink" content-type="dwc:institutional_code" xlink:type="simple">ZISP</named-content>). Paratypes: 12 males, 3 females, label as in holotype (<named-content xmlns:xlink="http://www.w3.org/1999/xlink" content-type="dwc:institutional_code" xlink:type="simple">ZISP</named-content>).</p><!--PageBreak--><p>
              <bold>Additional material: Kazakhstan</bold>: 1 female, Turkestan station, Kazakhstan, Lukyanovich leg., 30.V.936; 3 females, SW. Kyzyl Kum, S. Kazakhstan Region, Lehr <!--PageBreak-->leg., 20.V.960; <bold>China</bold>: 1 female, sand desert near River Ili, 40 km from Lake Chianka, Poyarkov leg.; <bold>Tajikistan</bold>: 1 female, right bank of Amu Darya, near Aivadj, Shaartuz Region, Tajik SSR, 4.VI.1975, Volkovich leg. (<named-content xmlns:xlink="http://www.w3.org/1999/xlink" content-type="dwc:institutional_code" xlink:type="simple">ZISP</named-content>).</p><!--PageBreak--></tp:treatment-sec><tp:treatment-sec><!--Section generated to contain objects referenced in tp:taxon-treatment.--><fig id="F11" position="float" orientation="portrait"><label>Figure 11.</label><caption><p>
          <italic><tp:taxon-name><tp:taxon-name-part taxon-name-part-type="genus">Timia</tp:taxon-name-part> <tp:taxon-name-part taxon-name-part-type="species">zaitzevi</tp:taxon-name-part></tp:taxon-name></italic> Galinskaya, 2011, paratype male <bold>A</bold> habitus, lateral view <bold>B</bold> head and thorax, dorsal view <bold>C</bold> head, anterior view <bold>D</bold> wing.</p></caption><graphic xmlns:xlink="http://www.w3.org/1999/xlink" xlink:href="zookeys-615-119-g011.jpg" position="float" orientation="portrait" xlink:type="simple" id="oo_102088.jpg"/></fig></tp:treatment-sec></tp:taxon-treatment>
